# Supplementary material for: Are AI Neuroimaging Models Ready for Clinical Use? A Systematic Methodological Review
Source: J Clin Med. 2026 Apr 30;15(9):3441. doi: 10.3390/jcm15093441 (PMC13164521; doi:10.3390/jcm15093441)
Supplement: Supplementary file 1 [file jcm-15-03441-s001.zip]

Archive with 5 entries (5 files):
- jcm-4272305 PRISMA_2020_checklist.pdf
- Supplemental DATA S1.pdf
- Supplemental Table S2.xlsx
- Supplemental Table S3.xlsx
- Supplementary Table S1.pdf
