# Supplementary material for: Are AI Neuroimaging Models Ready for Clinical Use? A Systematic Methodological Review
Source: J Clin Med. 2026 Apr 30;15(9):3441. doi: 10.3390/jcm15093441 (PMC13164521; doi:10.3390/jcm15093441)
Supplement: Supplementary file 1 [file jcm-15-03441-s001.zip › Supplemental Table S2.xlsx]

## Sheet: Bias papers
Author	Year	Journal	Country	Medical Field	Imaging Modality	Dataset Type	Sample Size	Ground Truth Definition	AI Type	Model Architecture	Task	Validation Type	External Dataset Used	Split Description Clarity	Data Leakage Risk	Study Design	Human Comparator	Calibration Metrics	Performance Metrics Defined	CLAIM/TRIPOD Adherence	Main Performance Metric	Clinical Applicability Claim
Sharma, S.	2025	PLOS ONE	India/Ireland	Oncology	MRI	Public single source	Not specified(only images)	Expert labels	Deep Learning	Federated Learning	Detection	Internal	No	Yes	No	Methodology	No	No	Yes	Partial	Accuracy	Yes

## Sheet: Sheet1
Author	Year	Journal	Country	Medical Field	Imaging Modality	Dataset Type	Sample Size	Ground Truth Definition	AI Type	Model Architecture	Model Architecture	Task	Validation Type	External Dataset Used	Split Description Clarity	Data Leakage Risk	Study Design	Human Comparator	Calibration Metrics	Calibration Metrics Used	Assessed on	Performance Metrics Defined	CLAIM/TRIPOD Adherence	Main Performance Metric	Clinical Applicability Claim
Akbari, H.	2025	Neuro-Oncology	Multi-national	Oncology	MRI	Multi-center	2828 patients	Overall survival	ML	Radiomics + SVM + Cox regression (SPI)	Regression-based models	Prediction	External	Yes	Yes	Low	Retrospective	No	No	Not reported	-	Yes	Partial	C-index: 0.64 / HR: 3.48	Yes
Albadr, R.J.	2025	Eur. J. Med. Res.	Multi-national	Oncology	MRI (T1-CE, T2)	Multi-center	2546 patients	Histopathology	Hybrid (DL/ML)	Attention-guided DL + Radiomics	Hybrid/Ensemble approaches	Classification	Internal	No	Yes	Moderate	Retrospective	No	No	Not reported	-	Yes	Partial	AUC:0.94	Yes
Belke, M.	2025	Epilepsia	#VALUE!	Neurology	MRI	Multi-center	306 patients	Histopathology when available + neuroradiology report	ML	SVM-based pipeline	Kernel/distance-based models	Detection	External	No	Yes	Low	Retrospective	No	No	Not reported	-	Yes	Partial	Accuracy: 0.889 (Berlin), 0.951 (IDEAS)	Yes
Cai, Z. Y.	2025	P Neuro-Psych	#VALUE!	Neuroscience	rs-fMRI	Public	791 patients	Biological sex	ML	Radial basis function	Kernel/distance-based models	Classification	External	Yes	Yes	Low	Observational	No	No	Not reported	-	Yes	Partial	AUC: 0.81 / Accuracy: 0.75	No
Chen, J.	2025	J Appl Clin Med Phys	#VALUE!	Oncology	mpMRI	Public	666 patients	Molecular status (MGMT)	DL	Siamese Neural Network (SNN)	Neural Network-based models	Prediction	External	Yes	Yes	Low	Retrospective	No	No	Not reported	-	Yes	Partial	AUC: 0.624 (external validation)	Yes
Chen, R.	2025	Neurosurg Rev	#VALUE!	Neurosurgery	DWI	Multi-center	522 patients	EQ-5D-3L (HRQOL)	DL	Super-res + ML	Regression-based models	Prediction	External	Yes	Yes	Low	Retrospective	No	Yes	Calibration curve + Hosmer-Lemeshow + DCA	Both	Yes	Partial	AUC: 0.917–0.936 (external)	Yes
Chen, Y.	2025	J Craniofac Surg	#VALUE!	Pediatrics	MRI (T1ce)	Single-center	260 patients	3-year DFS	Hybrid (DL/ML)	3D ResNet-18 + ML	Hybrid/Ensemble approaches	Prediction	Internal	No	Yes	Low	Retrospective	No	Yes	Calibration curve + DCA	Internal	Yes	Partial	AUC: 0.909 (validation)	Yes
Chen, Y.	2025	Eur Stroke J	#VALUE!	Neurology	NCCT	Multi-center	1028 patients	Functional outcome(mRS based)	DL	CNN-based survival model	Neural Network-based models	Prediction	External	Yes	Yes	Low	Retrospective	Yes	Yes	Calibration curve	External	Yes	Partial	C-index: 0.78-0.82	Yes
Choi, J. H.	2025	Comput Biol Med	#VALUE!	Neurosurgery	CTA	Single-center	335 patients	Expert exam	Hybrid (DL/ML)	Automated framework	Hybrid/Ensemble approaches	Prediction	External	Yes	Yes	Low	Retrospective	No	No	Not reported	-	Yes	Partial	AUC: 0.805 (external)	Yes
Dai, M.	2025	J Comput Assist Tomogr	Multi-national	Radiology	CT	Multi-center	474 scans	Radiologist consensus	DL	CINA-VCF v1.0	Neural Network-based models	Detection	External	Yes	Yes	Low	Retrospective	Yes	No	Not reported	-	Yes	Partial	AUC: 0.97 / Sens: 95.2% / Spec: 92.9%	Yes
Dai, Y.	2025	Hum Brain Mapp	Multi-national	Pediatrics	MRI	Multi-center	137 patients	Need for CSF diversion	DL	Modal fusion	Neural Network-based models	Prediction	External	Yes	Yes	Low	Retrospective	No	No	Not reported	-	Yes	Partial	AUC: 0.808 (external)	Yes
Demirel, E.	2025	J Magn Reson Im	#VALUE!	Oncology	MRI (Subtraction)	Multi-center	1287 patients	Histopathology	ML	Radiomics	Regression-based models	Classification	External	Yes	Yes	Low	Retrospective	No	No	Not reported	-	Yes	Partial	AUC: 0.99 (external)	Yes
Dong, Y.	2025	Comput. Biol. Med.	#VALUE!	Neurology/Radiology	3D CTA	Multi-center	1542 patients	Radiologist reports	DL	CLIP (Self-supervised) / ViT	Neural Network-based models	Multi-task (Detection/Prediction)	Internal	No	Yes	Low	Retrospective	No	No	Not reported	-	Yes	Partial	AUC (internal validation only; 5-fold cross-validation)	Yes
Fan, Y.	2025	Acad Radiol	#VALUE!	Radiology	MRI	Multi-center	212 patients	Postoperative histology	ML	Fusion (Radiomics + Clinical)	Hybrid/Ensemble approaches	Prediction	External	Yes	Yes	Low	Retrospective	No	Yes	Calibration curve + Hosmer-Lemeshow + DCA	Both	Yes	Partial	AUC: 0.91 (external validation)	Yes
Fatania, K.	2025	Eur. Radiol.	#VALUE!	Radiology	MRI	Multi-center	195 patients	Overall Survival (OS)	ML	Cox Proportional Hazards + Radiomics	Regression-based models	Prediction	Internal	No	Yes	Low	Retrospective	No	Yes	Calibration curve	Internal	Yes	Partial	Discrimination: C-index = 0.73 / Model fit: AIC = 412.5	Yes
Felefly, T.	2025	J Imag Inf Med	Multi-national	Oncology	Non-enhanced CT	Single-center	200 patients	Expert labels	DL	3D-CNN	Neural Network-based models	Classification	Internal	No	Yes	Unclear	Retrospective	No	No	Not reported	-	Yes	Partial	AUC: 0.98 (internal)	Yes
Feng, L.	2025	Int J Surg	#VALUE!	Neurology	T1 MRI	Multi-center	307 patients	1-yr outcome	ML	ISCN	Kernel/distance-based models	Prediction	External	Yes	Yes	Low	Retrospective	No	No	Not reported	-	Yes	Partial	AUC: 0.80–0.82 (external cohorts)	Yes
Foltyn-Dumitru, M.	2025	Eur Radiol	#VALUE!	Neuroradiology	MRI	Single-center	833 patients	Overall survival (OS)	ML	PAM clustering + Cox regression + Decision Tree	Hybrid/Ensemble approaches	Prediction	External	Yes	Yes	Low	Retrospective	No	No	Not reported	-	Yes	Partial	C-index (0.62–0.68)	Yes
Gui, Y.	2025	Cancer Imaging	#VALUE!	Oncology	MRI	Multi-center	601 patients	Surgical findings(Simpson grade)	DL	CNN (ResNet) + ML	Hybrid/Ensemble approaches	Diagnosis	External	Yes	Yes	Low	Retrospective	No	Yes	Calibration curve + Hosmer-Lemeshow + DCA	Both	Yes	Partial	AUC: 0.77–0.82	Yes
Hamon, G.	2025	Eur Stroke J	#VALUE!	Neurology	MRI (DWI/FLAIR)	Multi-center	1172 patients	Real FLAIR assessment	DL	Generative CNN (synthFLAIR)	Neural Network-based models	Multi-task (Synthesis/Classification)	External	Yes	Yes	Low	Retrospective	Yes	No	Not reported	-	Yes	Partial	DWI-FLAIR mismatch accuracy	Yes
Hao, M.	2025	PeerJ	#VALUE!	Oncology	MRI	Public	579 patients	Overall survival in glioma patients	ML	Radiomics fusion	Regression-based models	Prediction	External	Yes	Yes	Low	Retrospective	No	Yes	Calibration curve + DCA	Both	Yes	Partial	C-index: 0.711 / AUC: 0.79–0.83 (external)	Yes
Harper, J. P.	2025	AJNR	#VALUE!	Radiology	CT	Public	100 patients	Radiologist consensus	DL	3D-CNN + TD-CNN (RSNA 2022 winning model)	Neural Network-based models	Detection	External	Yes	Yes	Low	Retrospective	No	No	Not reported	-	Yes	Partial	AUROC: 0.85 / Sensitivity: 86% (external)	Yes
Hossain, M. M.	2025	Comput Biol Med	#VALUE!	Neurology	CT	Single-center	3271 scans	Radiologist interpretation	DL	Hybrid ViT-LSTM	Hybrid/Ensemble approaches	Classification	External	Yes	Yes	Unclear	Case study	No	No	Not reported	-	Yes	Partial	Accuracy	Yes
Hu, W.	2025	Sci Rep	#VALUE!	Radiology	DECT (VMI)	Multi-center	416 patients	Symptomatic vs asymptomatic carotid plaque (clinical + imaging)	ML	Radiomics Nomogram	Regression-based models	Identification	External	Yes	Yes	Low	Retrospective	No	Yes	Calibration curve + DCA	Both	Yes	Partial	AUC / DCA	Yes
Huang, L.	2025	Eur J Radiol	#VALUE!	Neurology	CT	Multi-center	708 patients	Malignant edema (MCE)	ML	Radiomics (ASPECTS)	Regression-based models	Prediction	External	Yes	Yes	Low	Retrospective	No	Yes	Calibration curve + Brier score + DCA	Both	Yes	Partial	AUC: 0.88 (external validation, fused model)	Yes
Jeon, E. T.	2025	Sci Rep	#VALUE!	Neurology	FLAIR MRI	Multi-center	471 patients	Fazekas scale	DL	U-Net + 3D CNN	Neural Network-based models	Grading	External	Yes	Yes	Low	Retrospective	No	No	Not reported	-	Yes	Partial	QWK: 0.956 (external classification)	Yes
Jia, X.	2025	Acad Radiol	#VALUE!	Neuroradiology	CTA	Multi-center	629 aneurysms	Rupture status	DL	MCANet (Fusion)	Neural Network-based models	Prediction	External	Yes	Yes	Low	Retrospective	No	No	Not reported	-	Yes	Partial	F1: 0.86–0.87 (external cohorts)	Yes
Kamel, P.	2025	J Imag Inf Med	#VALUE!	Neurology	mpMRI	Single-center	300 scans	Manual segmentation	DL	nnU-Net	Neural Network-based models	Segmentation	External	Yes	Yes	Low	Retrospective	No	No	Not reported	-	Yes	Partial	Dice: 0.81 (internal), 0.70 (external)	Yes
Kang, D.W.	2025	Neuroradiology	#VALUE!	Radiology	CT	Single-center	2040 scans	Expert consensus	DL	JLK-ICH	Neural Network-based models	Detection	External	Yes	Yes	Low	Retrospective	Yes	No	Not reported	-	Yes	Partial	AUROC: 0.96 (external) / Reader AUROC: 0.967 vs 0.953	Yes
Kesari, A.	2025	Magn Reson Imaging	#VALUE!	Oncology	DCE-MRI	Multi-center	187 patients	Manual segmentation	DL	Swin UNETR	Neural Network-based models	Segmentation	Internal	No	Yes	Low	Retrospective	No	No	Not reported	-	Yes	Partial	Dice: 0.973 (val) / 0.835 (bicentric test)	Yes
Ketabi, S.	2025	Sci Rep	#VALUE!	Oncology	MRI + Reports	Single-center	417 patients	Genetic markers	DL	3D ResNet + Longformer (multimodal contrastive learning)	Neural Network-based models	Classification	External	Yes	Yes	Low	Retrospective	No	No	Not reported	-	Yes	Partial	AUC: 0.76 (external); Dice: 31.1% (explainability)	Yes
Kong, C.	2025	BMC Med Imaging	#VALUE!	Radiation Oncology	Multi-seq MRI	Multi-center	236 patients	Histopathology	DL	3D ResNet-18	Neural Network-based models	Classification	External	Yes	Yes	Low	Retrospective	No	No	Not reported	-	Yes	Partial	AUC: 0.89 / F1: 0.84 (external)	Yes
Krag, C. H.	2025	Eur J Radiol	#VALUE!	Neurology	MRI	Single-center	989 patients	Radiologist consensus	DL	Commercial DL tool (Apollo v2.12, Cerebriu)	Neural Network-based models	Classification	Internal	No	Yes	Low	Retrospective	No	No	Not reported	-	Yes	Partial	Sensitivity: 90.6% / Specificity: 87.6% / Accuracy: 88.9%	No
Kulathilake, C.D.	2025	Eur J Radiol	Multi-national	Neurology	CT	Multi-center	250 patients	Expert diagnosis	DL	Expanded ResNet101	Neural Network-based models	Classification	External	Yes	Yes	Low	Retrospective	No	No	Not reported	-	Yes	Partial	Accuracy: 78.6% (external) / AUROC: 0.75–0.91	Yes
Li, D.	2025	Magn Reson Imaging	#VALUE!	Oncology	MRI (T2WI)	Multi-center	402 patients	IDH Genotype	Hybrid (DL/ML)	DLRN (Nomogram)	Hybrid/Ensemble approaches	Prediction	External	Yes	Yes	Low	Retrospective	No	No	Not reported	-	Yes	Partial	AUC: 0.98 (external)	Yes
Li, Z.	2025	Clin Radiol	#VALUE!	Radiology	HR-VWI (MRI)	Multi-center	363 patients	Clinical follow-up	Hybrid (DL/ML)	3D-DenseNet	Neural Network-based models	Prediction	External	Yes	Yes	Low	Retrospective	Yes	Yes	Calibration curve + DCA	Both	Yes	Partial	AUC: 0.780 (external validation)	Yes
Liang, Q.	2025	J Transl Med	#VALUE!	Oncology	MRI/Histology	Multi-center	499 patients	Pathology	ML	MLP	Neural Network-based models	Prediction	External	Yes	Yes	Low	Retrospective	No	Unclear	Not reported	-	Yes	Partial	AUC: 0.855–0.867 (external cohort)	Yes
Liang, X.	2025	Eur Radiol	#VALUE!	Oncology	MRI	Multi-center	1221 patients	Histopathology	DL	Radiomics + ResNet-50 DL features + SVM (DLRN)	Hybrid/Ensemble approaches	Classification	External	Yes	Yes	Low	Retrospective	No	Yes	Calibration curve + Hosmer-Lemeshow + DCA	Both	Yes	Partial	AUC: 0.86 (external)	Yes
Liao, L.	2025	J Neuroradiol	#VALUE!	Neuroradiology	3D-TOF MRA	Single-center	402 patients	Radiologist consensus	DL	4 SOTA models	Neural Network-based models	Detection	External	Yes	Yes	Low	Retrospective	Yes	No	Not reported	-	Yes	Partial	Sensitivity: 86.8% (standalone AI, external dataset)	Yes
Lilhore, U. K.	2025	Scientific Reports	#VALUE!	Oncology	Multimodal MRI	Public	2000 patients	Expert manual labels	DL	AG-MS3D-CNN	Neural Network-based models	Segmentation	External	Yes	Yes	Low	Retrospective	No	Yes	ECE (uncertainty calibration)	Internal	Yes	Partial	DSC: 0.857 (ET), 0.912 (TC), 0.928 (WT); ≥0.82 across external datasets	Yes
Lin, X.	2025	BMC Med. Inform. Decis. Mak.	#VALUE!	Radiology	CT	Multi-center	1347 scans	Expert manual annotation	DL	Attention-based ResUNet	Neural Network-based models	Segmentation	Internal	No	Yes	Low	Retrospective	No	No	Not reported	-	Yes	Partial	DSC ≈ 0.88–0.93 across hemorrhage subtypes (independent test set)	Yes
Liu, J.	2025	IEEE T Bio Eng	#VALUE!	Pediatrics	CT	Multi-center	2014 scans	Longitudinal CT follow-up images	DL	Siamese cyclic GAN	Neural Network-based models	Prediction	Internal	No	Yes	Low	Retrospective	Yes	No	Not reported	-	Yes	Partial	SSIM ≈ 0.85, PSNR ≈ 25.5 dB (proposed model)	Yes
Liu, J.	2025	Int J Surg	#VALUE!	Oncology	MRI	Single-center	582 patients	Histopathology	Hybrid (DL/ML)	ResNet (Seg) + ML	Hybrid/Ensemble approaches	Prediction	External	Yes	Yes	Low	Retrospective	No	No	Not reported	-	Yes	Partial	C-index: 0.76 (external)	Yes
Liu, J.	2025	J Magn Reson Im	#VALUE!	Oncology	mpMRI	Multi-center	379 patients	Survival (OS/PFS)	ML	Radiomics (LASSO)	Regression-based models	Prediction	External	Yes	Yes	Low	Retrospective	No	Yes	DCA	Both	Yes	Partial	C-index / AUC	Yes
Lv, C.	2025	Medical Physics	#VALUE!	Oncology/Radiology	MRI (T1CE)	Multi-center	484 patients	Manual expert segmentation	DL	SAM-RCCF (RefineNet + SAM)	Neural Network-based models	Segmentation	Internal	No	Yes	Low	Retrospective	No	No	Not reported	-	Yes	Partial	DSC: 0.9214 (meningioma), 0.9121 (glioma), 0.9113 (metastasis)	Yes
Ma, Z.	2025	Eur J Surg Oncol	#VALUE!	Oncology	MRI (DWI)	Multi-center	473 patients	Histopathology	ML	Random Forest (Radiomics)	Gradient boosting	Classification	External	Yes	Yes	Low	Retrospective	No	Yes	Calibration curve + DCA	Both	Yes	Partial	Macro-AUC ≈ 0.90 (external)	Yes
Mahootiha, M.	2025	Neuro-Oncology	#VALUE!	Oncology	MRI	Multi-center	396 patients	Clinically and radiologically confirmed recurrence	DL	Multimodal DL	Neural Network-based models	Prediction	External	Yes	Yes	Low	Retrospective	No	Yes	Calibration curve + Brier score + ECE	Both	Yes	Partial	AUC: 0.86-0.90	Yes
Nada, A.	2025	Neuroradiology J	#VALUE!	Radiology	Head CT	Single-center	5600 scans	Expert radiologist interpretation	DL	FDA-approved model	Neural Network-based models	Detection	External	Yes	Yes	Low	Prospective	Yes	No	Not reported	-	Yes	Partial	AUROC: 0.954 / Sens: 89% / Acc: 94%	Yes
Nalentzi, K.	2025	J Med Imag Rad Sci	#VALUE!	Oncology	MRI	Public	1652 patients	Dataset labels	DL	ViT / BEIT / SAM	Neural Network-based models	Classification	Internal	No	Yes	Unclear	Retrospective	No	No	Not reported	-	Yes	Partial	Accuracy (up to ~92%)	Yes
Patel, B. K.	2025	World Neurosurg	#VALUE!	Oncology	MRI	Single-center	100 patients	Surgical records (GTR/EOR)	ML	XGBoost, ANN, RF	Hybrid/Ensemble approaches	Prediction	Internal	No	Yes	Low	Retrospective	No	No	Not reported	-	Yes	Partial	AUC / RMSE	Yes
Pelcat, A.	2025	Diagn Interv Imaging	#VALUE!	Neurology	MRI (T2*)	Single-center	939 patients	True T2* images	DL	Generative (GAN)	Neural Network-based models	Synthesis	Internal	No	Yes	Low	Retrospective	Yes	No	Not reported	-	Yes	Partial	SSIM: 0.78 ± 0.06 / PSNR: 23.0 ± 1.9 (test)	Yes
Pettersson, S.	2025	Neurosurgery	#VALUE!	Neuroradiology	CTA	Multi-center	2194 scans	Expert labeling	DL	Screening Platform	Neural Network-based models	Detection	External	Yes	Yes	Low	Retrospective	Yes	No	Not reported	-	Yes	Partial	PL sensitivity: 94.8% / Specificity: 92.9% (external)	Yes
Rastogi, D.	2025	Scientific Reports	Multi-national	Oncology/Radiology	MRI	Public	369 patients	Expert segmentations	DL	2D Volumetric CNN & 3D Replicator NN	Neural Network-based models	Multi-task (Segmentation+Prediction)	Internal	No	Yes	Low	Retrospective	No	No	Not reported	-	Yes	Partial	Dice (WT): 0.91	Yes
Roh, Y. H.	2025	Sci Rep	#VALUE!	Neurology	mpMRI	Multi-center	918 patients	Hemorrhagic transform	ML	LASSO + Random Forest	Hybrid/Ensemble approaches	Prediction	External	Yes	Yes	Low	Retrospective	Yes	No	Not reported	-	Yes	Partial	AUC: 0.86–0.89 (external, clinico-radiomics model)	Yes
Rühling, S.	2025	Eur Spine J	#VALUE!	Radiology	Intraoperative CT	Single-center	105 patients	Preop vBMD	DL	CNN framework	Neural Network-based models	Detection	Internal	No	Yes	Low	Retrospective	No	No	Not reported	-	Yes	Partial	Correlation (R)	Yes
Ryu, W. S.	2025	Sci Rep	#VALUE!	Neurology	Diffusion MRI	Multi-center	10,820 primary + 3,077 external images	Expert annotation	DL	Modified 3D U-Net	Neural Network-based models	Segmentation	External	Yes	Yes	Low	Retrospective	No	No	Not reported	-	Yes	Partial	Dice (DSC): ~0.83 (external)	Yes
Saadh, M. J.	2025	Neuroradiology	Multi-national	Oncology	MRI	Multi-center	3523 patients	Histopathology	Hybrid (DL/ML)	3D Autoencoder + ML	Hybrid/Ensemble approaches	Classification	Internal	No	Yes	Low	Retrospective	No	No	Not reported	-	Yes	Partial	AUC: 0.9585	Yes
Sina, E. M.	2025	Otolaryngol Head Neck Surg	#VALUE!	Otolaryngology	MRI (T1ce)	Single-center	116 patients	Pathology	DL	AutoML (Google Vertex)	Hybrid/Ensemble approaches	Classification	External	Yes	Yes	High (or at least Unclear)	Retrospective	No	No	Not reported	-	Yes	Partial	AUPRC: 0.999 (external validation dataset)	Yes
Song, D.	2025	Rad Oncol	#VALUE!	Oncology	mpMRI	Multi-center	451 patients	Clinical follow-up	ML	Radiomics pipeline	Hybrid/Ensemble approaches	Prediction	External	Yes	Yes	Low	Retrospective	No	No	Not reported	-	Yes	Partial	C-index: 0.79–0.85 (combined model)	Yes
Sun, K.	2025	Sci Rep	#VALUE!	Neurology	NCCT / DWI	Multi-center	1122 patients	DWI-pos / NCCT-neg	ML	Radiomics (RF/SVM)	Hybrid/Ensemble approaches	Detection	External	Yes	Yes	Low	Retrospective	Yes	Yes	Calibration curve + DCA	Internal	Yes	Partial	AUC: 0.84-0.88	Yes
Sun, Y.	2025	Med Phys	#VALUE!	Oncology	MRI	Multi-center	412 patients	Primary site	ML	Habitat Radiomics	Regression-based models	Prediction	External	Yes	Yes	Low	Retrospective	No	No	Not reported	-	Yes	Partial	AUC: 0.77–0.88 (external)	Yes
Sunavsky, A.	2025	PAIN	#VALUE!	Neurology	rs-fMRI	Multi-center	197 patients	Clinical diagnosis	ML	Connectomics	Regression-based models	Classification	External	Yes	Yes	Low	Observational	No	No	Not reported	-	Yes	Partial	Accuracy: 83% (external validation)	Yes
Topff, L.	2025	Radiology	#VALUE!	Oncology	MRI	Multi-center	1623 patients	Manual expert segmentation	DL	Data-centric CNN	Neural Network-based models	Multi-task (Detection+Segmentation)	External	Yes	Yes	Low	Retrospective	Yes	No	Not reported	-	Yes	Partial	Dice: 0.90 (external)	Yes
Tu, J.	2025	J Magn Reson Imaging	#VALUE!	Oncology	MRI (DTI)	Multi-center	136 patients	Stereotactic biopsy	DL	GIAIDF (Interactive)	Neural Network-based models	Detection	External	Yes	Yes	Low	Retrospective	No	No	Not reported	-	Yes	Partial	AUC: 0.929 (biopsy-validated test cohort)	Yes
Tuxunjiang, P.	2025	Acad Radiol	#VALUE!	Neurology	Multimodal MRI	Multi-center	1227 patients	NIHSS scores	DL	Cross-attention ViT	Neural Network-based models	Prediction	External	No	Yes	Low	Retrospective	No	No	Not reported	-	Yes	Partial	AUC: 0.914 (test), 0.910–0.912 (external)	Yes
Wang, B.	2025	BioMed Eng OnLine	#VALUE!	Infectious Disease	MRI	Multi-center	384 patients	Pathogen/Clinical	DL	CBAM-ResNeXt-50	Neural Network-based models	Classification	External	Yes	Yes	Low	Retrospective	No	No	Not reported	-	Yes	Partial	AUC: 0.948 / Sensitivity: 0.930 (external)	Yes
Wang, G.	2025	Eur J Med Res	#VALUE!	Radiology	NCCT	Single-center	260 patients	CT Angiography	ML	XGBoost (Radiomics)	Gradient boosting	Diagnosis	Internal	No	Yes	Low	Retrospective	No	No	Not reported	-	Yes	Partial	AUC: 0.774 (internal test set, SVM)	Yes
Wang, H.	2025	Eur J Radiol	#VALUE!	Radiology	CTA	Multi-center	272 patients	Bleeding site diagnosis	ML	Gaussian Process / Logistic Regression / QDA (morphological ML models)	Hybrid/Ensemble approaches	Prediction	External	No	Yes	Low	Retrospective	Yes	Yes	Calibration curve + Brier score + DCA	Both	Yes	Partial	AUC: 0.897 (external, QDA)	Yes
Wang, H.	2025	AJNR Am. J. Neuroradiol.	#VALUE!	Neuroradiology/Stroke	Noncontrast CT	Multi-center	997 patients	Black Hole Sign (BHS) presence	DL	ResNet-50 (Self-Supervised)	Neural Network-based models	Multi-task (Detection+Prediction)	External	Yes	Yes	Low	Retrospective	No	No	Not reported	-	Yes	Partial	AUC: 0.75–0.89 (scan-level, external & internal validation)	Yes
Wang, K.	2025	J Magn Reson Im	#VALUE!	Orthopedics	Dual-plane MRI	Multi-center	548 patients	1-yr Outcome	DL	Dual-plane ResNet (final: ResNet152) + ML fusion	Neural Network-based models	Prediction	External	Yes	Yes	Low	Retrospective	No	Yes	Calibration curve + DCA	Both	Yes	Partial	AUC: 0.86 (external)	Yes
Wang, T.	2025	CNS Neurosci. Ther.	#VALUE!	Radiology/Stroke	CT	Multi-center	263 patients	Dual-Energy CT (DECT)	DL	trans-GAN (Transformer-based)	Neural Network-based models	Multi-task (Synthesis+Classification)	External	Yes	Yes	Low	Retrospective	Yes	No	Not reported	-	Yes	Partial	AUC: 0.69 (external) / SSIM: 0.93 (sVNC), 0.88 (sIOM)	Yes
Wang, Y.	2025	Rad Oncol	#VALUE!	Oncology	CT	Multi-center	250 scans	Expert consensus	DL	Diffusion-CSPAM	Neural Network-based models	Segmentation	External	Yes	Yes	Low	Retrospective	No	No	Not reported	-	Yes	Partial	Dice (DSC): 0.79 (external)	Yes
Xia, X.	2025	Acad Radiol	#VALUE!	Oncology	MRI (CE-T1WI)	Single-center	434 patients	Histopathology	ML	LightGBM / GradBoost	Gradient boosting	Classification	Internal	No	Yes	Low	Retrospective	No	No	Not reported	-	Yes	Partial	AUC (up to 0.927)	Yes
Xia, X.	2025	Eur J Radiol	#VALUE!	Neurology	NCCT	Multi-center	691 patients	mRS at 90 days	ML	Radiomics pipeline	Regression-based models	Prediction	External	Yes	Yes	Low	Retrospective	No	Yes	Calibration curve + DCA	Internal	Yes	Partial	AUC: 0.90 (external nomogram)	Yes
Xing, L.	2025	Orthopaedic Surgery	#VALUE!	Orthopaedics/Spine	MRI	Multi-center	139 patients	Modic Changes classification	DL	CNN (YOLOv5, ResNet, etc.)	Neural Network-based models	Multi-task (Detection+Grading)	External	Yes	Yes	Low	Retrospective	Yes	No	Not reported	-	Yes	Partial	mAP50: 84.4% (internal test), 82.5% (external generalization)	Yes
Xu, W.	2025	BMC Cancer	#VALUE!	Oncology	MRI	Multi-center	419 patients	Histopathology	ML	XGBoost (radiomics-based ML model)	Gradient boosting	Classification	External	Yes	Yes	Low	Retrospective	No	Yes	Calibration curve + DCA	Both	Yes	Partial	AUC: 0.79–0.83 (external)	Yes
Xu, X.	2025	Eur Radiol	#VALUE!	Neurology	MRA	Multi-center	274 patients	Expert clinical diagnosis	ML	LASSO / Logistic Reg	Regression-based models	Prediction	External	Yes	Yes	Low	Retrospective	No	Yes	Calibration curve + DCA	External	Yes	Partial	AUC: 0.843 (external)	Yes
Yang, H.	2025	J Neuroradiol	#VALUE!	Neurology	DWI-MRI	Multi-center	682 patients	90-day mRS score	DL	CNN vs. Traditional ML	Neural Network-based models	Prediction	External	Yes	Yes	Low	Retrospective	No	No	Not reported	-	Yes	Partial	AUC: 0.937 (external validation)	Yes
Yang, Q.	2025	BMC Cancer	#VALUE!	Oncology	mpMRI	Multi-center	147 patients	Surgical records	ML	Logistic Regression	Regression-based models	Prediction	External	Yes	Yes	Low	Retrospective	No	Yes	Calibration curve + DCA	Both	Yes	Partial	AUC: 0.857 (external cohort)	Yes
Ye, B.	2025	Eur. Spine J.	#VALUE!	Orthopaedics/Spine	CT Angiography	Single-center	280 patients	3D reconstructed image simulation	ML	8 algorithms (LASSO, etc.)	Hybrid/Ensemble approaches	Prediction	Internal	No	Yes	Low	Retrospective	No	Yes	Calibration curve + DCA	Internal	Yes	Partial	AUC: 0.936 (internal validation, Neural Network model)	Yes
Yin, L.	2025	J. X-Ray Sci. Tech.	#VALUE!	Oncology/Radiology	MRI	Single-center	3064 scans	Histopathology (implied)	Hybrid (DL/ML)	3D CNN + Radiomics + Ensemble	Hybrid/Ensemble approaches	Classification	Internal	No	Yes	Moderate	Retrospective	No	No	Not reported	-	Yes	Partial	Accuracy: 95.0%, AUC: 0.92 (internal 5-fold CV, RF+DF with Boosting)	Yes
Yin, S.	2025	Sci Rep	#VALUE!	Oncology	mpMRI	Multi-center	1060 patients	Histopathology	Hybrid (DL/ML)	Dual-stream CNN	Hybrid/Ensemble approaches	Classification	External	Yes	Yes	Low	Retrospective	No	No	Not reported	-	Yes	Partial	AUC: 0.918 (external cohort)	Yes
Yonar, A.	2025	Scientific Reports	#VALUE!	Oncology	MRI	Public	7023 images	Clinical diagnosis	Hybrid (DL/ML)	DenseWolf-K (CNN+LMNN+PSO)	Kernel/distance-based models	Classification	External	Yes	Yes	Low	Retrospective	No	No	Not reported	-	Yes	Partial	Accuracy: 99.64% (internal) / 93.3% (external validation)	Yes
Zahoora, U.	2025	Scientific Reports	#VALUE!	Oncology	MRI	Public	1102 patients	Expert labels	DL	Federated CNN models	Neural Network-based models	Segmentation	Internal	No	Yes	Low	Retrospective	No	No	Not reported	-	Yes	Partial	DSC: 0.91 (WT), 0.87 (TC), 0.84 (ET) on internal validation set	Yes
Zeng, L.	2025	La radiologia medica	#VALUE!	Neuroradiology	CTA	Multi-center	1238 patients	Rupture / Stability status	DL	CNN (DenseNet-121 based)	Neural Network-based models	Classification	External	Yes	Yes	Low	Retrospective	No	Yes	Calibration curve + DCA	Both	Yes	Partial	AUC: 0.9696 (Model F, external validation)	Yes
Zeng, Q.	2025	Eur J Radiol	#VALUE!	Oncology	MRI	Multi-center	508 patients	Histopathology	ML	Ensemble (RF/SVM)	Hybrid/Ensemble approaches	Classification	External	Yes	Yes	Low	Retrospective	No	Yes	Calibration curve + Hosmer-Lemeshow + DCA	Internal	Yes	Partial	AUC: 0.72 (external), Accuracy: 0.69	Yes
Zhai, D.	2025	AJNR	#VALUE!	Neuroradiology/Stroke	CT	Multi-center	219 patients	Diagnostic criteria (HT vs non-HT)	ML	Logistic Regression (Radiomics)	Regression-based models	Classification	External	Yes	Yes	Low	Retrospective	No	Yes	Brier score + DCA	Both	Yes	Partial	AUC: 0.820 (external validation)	Yes
Zhao, K.	2025	World Neurosurg	#VALUE!	Oncology	MRI	Multi-center	320 patients	Histopathology	ML	Radiomics pipeline	Kernel/distance-based models	Classification	External	Yes	Yes	Low	Retrospective	No	Yes	Calibration curve + DCA	Both	Yes	Partial	AUC: 0.93 (external)	Yes
Zhao, K.	2025	J Magn Reson Im	#VALUE!	Oncology	DCE-MRI	Multi-center	605 patients	Ki-67 Index	ML	Delta-radiomics + XGBoost (combined model)	Gradient boosting	Prediction	External	Yes	Yes	Low	Retrospective	No	Yes	Calibration curve + DCA	Both	Yes	Partial	AUC: 0.897 (external validation)	Yes
Zheng, B.	2025	World Neurosurg	#VALUE!	Neurosurgery	MRI	Single-center	126 patients	JOA recovery rate ≥50%	ML	8 algorithms compared	Hybrid/Ensemble approaches	Prediction	Internal	No	Yes	Low	Retrospective	No	No	Not reported	-	Yes	Partial	AUC: 0.967 (internal test, clinical-radiomics combined model)	Yes
Zhuang, X.	2025	J Imag Inf Med	#VALUE!	Orthopedics	CT	Single-center	147 patients	MRI reference	ML	Logistic Regression	Regression-based models	Classification	External	Yes	Yes	Low	Retrospective	Yes	No	Not reported	-	Yes	Partial	AUC: 0.883 (external validation)	Yes
