# Supplementary material for: Are AI Neuroimaging Models Ready for Clinical Use? A Systematic Methodological Review
Source: J Clin Med. 2026 Apr 30;15(9):3441. doi: 10.3390/jcm15093441 (PMC13164521; doi:10.3390/jcm15093441)
Supplement: Supplementary file 1 [file jcm-15-03441-s001.zip › Supplemental Table S3.xlsx]

## Sheet: Sayfa1
Table S1. Risknof Bias Assessment of Included Studies Using the PROBAST-AI Tool
Study (Author, Year)	D1: Participants	D2: Predictors	D3: Outcome	D4: Analysis	Overall ROB	Applicability
Akbari H. et al.	Low	Low	Low	Low	Low	Low Concern
Albadr R.J. et al.	Low	Low	Low	Unclear	Unclear	Low Concern					Signaling Questions Used for Risk of Bias Assessment
Belke M. et al.	Low	Low	Low	Low	Low	Low Concern					Domain 1 – Participants	Were appropriate data sources used (e.g., cohort, RCT, registry data)?
Cai Z.Y. et al.	Low	Low	Low	Low	Low	Low Concern						Were all inclusions and exclusions of participants appropriate?
Chen J. et al.	Low	Low	Low	Low	Low	Low Concern
Chen R. et al.	Low	Low	Low	Low	Low	Low Concern					Domain 2 – Predictors	Were predictors defined and assessed in a similar way for all participants?
Chen Y. et al.	Low	Low	Low	Low	Low	Low Concern						Were predictor assessments made without knowledge of outcome data?
Chen Y. et al.	Low	Low	Low	Low	Low	Low Concern						Are all predictors available at the time the model is intended to be used?
Choi J.H. et al.	Low	Low	Low	Low	Low	Low Concern
Dai M. et al.	Low	Low	Low	Low	Low	Low Concern					Domain 3 – Outcome	Was the outcome determined appropriately?
Dai Y. et al.	Low	Low	Low	Low	Low	Low Concern						Was a prespecified or standard outcome definition used?
Demirel E. et al.	Low	Low	Low	Low	Low	Low Concern						Were predictors excluded from the outcome definition?
Dong Y. et al.	Low	Low	Low	Low	Low	Low Concern						Was the outcome defined and determined in a similar way for all participants?
Fan Y. et al.	Low	Low	Low	Low	Low	Low Concern						Was outcome determination made without knowledge of predictor information?
Fatania K. et al.	Low	Low	Low	Low	Low	Low Concern						Was the time interval between predictor assessment and outcome determination appropriate?
Felefly T. et al.	Low	Low	Low	Low	Low	Low Concern
Feng L. et al.	Low	Low	Low	Low	Low	Low Concern					Domain 4 – Analysis	Were there a reasonable number of participants with the outcome?
Foltyn-Dumitru M. et al.	Low	Low	Low	Low	Low	Low Concern						Were continuous and categorical predictors handled appropriately?
Gui Y. et al.	Low	Low	Low	Low	Low	Low Concern						Were all enrolled participants included in the analysis?
Hamon G. et al.	Low	Low	Low	Low	Low	Low Concern						Were participants with missing data handled appropriately?
Hao M. et al.	Low	Low	Low	Low	Low	Low Concern						Was selection of predictors based on univariable analysis avoided?
Harper J.P. et al.	Low	Low	Low	Low	Low	Low Concern						Were complexities in the data (e.g., censoring, competing risks, sampling) accounted for?
Hossain M.M. et al.	Low	Low	Low	Low	Low	Low Concern						Were relevant model performance measures evaluated appropriately?
Hu W. et al.	Low	Low	Low	Low	Low	Low Concern						Were model overfitting and optimism accounted for?
Huang L. et al.	Low	Low	Low	Low	Low	Low Concern						Do predictors and their assigned weights correspond to the reported multivariable analysis?
Jeon E.T. et al.	Low	Low	Low	Low	Low	Low Concern
Jia X. et al.	Low	Low	Low	Low	Low	Low Concern
Kamel P. et al.	Low	Low	Low	Low	Low	Low Concern
Kang D.W. et al.	Low	Low	Low	Low	Low	Low Concern
Kesari A. et al.	Unclear	Low	Low	Low	Unclear	Low Concern
Ketabi S. et al.	Low	Low	Low	Low	Low	Low Concern
Kong C. et al.	Low	Low	Low	Low	Low	Low Concern
Krag C.H. et al.	Low	Low	Low	Low	Low	Low Concern
Kulathilake C.D. et al.	Low	Low	Low	Low	Low	Low Concern
Li D. et al.	Low	Low	Low	Low	Low	Low Concern
Li Z. et al.	Low	Low	Low	Low	Low	Low Concern
Liang Q. et al.	Low	Low	Low	Low	Low	Low Concern
Liang X. et al.	Low	Low	Low	Low	Low	Low Concern
Liao L. et al.	Low	Low	Low	Low	Low	Low Concern
Lilhore U.K. et al.	Low	Low	Low	Low	Low	Low Concern
Lin X. et al.	Low	Low	Low	Unclear	Unclear	Low Concern
Liu J. et al.	Low	Low	Low	Low	Low	Low Concern
Liu J. et al.	Low	Low	Unclear	Unclear	Unclear	Low Concern
Liu J. et al.	Low	Low	Low	Low	Low	Low Concern
Lv C. et al.	Low	Low	Low	Unclear	Unclear	Low Concern
Ma Z. et al.	Low	Low	Low	Low	Low	Low Concern
Mahootiha M. et al.	Low	Low	Low	Low	Low	Low Concern
Nada A. et al.	Low	Low	Low	Low	Low	Low Concern
Nalentzi K. et al.	Low	Low	Low	Low	Low	Low Concern
Patel B.K. et al.	Low	Low	Low	High	High	Low Concern
Pelcat A. et al.	Low	Low	Low	Low	Low	Low Concern
Petterson S. et al.	Low	Low	Low	Low	Low	Low Concern
Rastogi D. et al.	Low	Low	Low	Low	Low	Low Concern
Roh Y.H. et al.	Low	Low	Low	Low	Low	Low Concern
Rühling S. et al.	Low	Low	Low	High	High	Low Concern
Ryu W.S. et al.	Low	Low	Low	Low	Low	Low Concern
Saadh M.J. et al.	Low	Low	Low	Low	Low	Low Concern
Sina E.M. et al.	Low	Low	Low	High	High	Low Concern
Song D. et al.	Low	Low	Low	Low	Low	Low Concern
Sun K. et al.	Low	Low	Low	Low	Low	Low Concern
Sun Y. et al.	Low	Low	Low	Low	Low	Low Concern
Sunavsky A. et al.	Low	Low	Low	Low	Low	Low Concern
Topff L. et al.	Low	Low	Low	Low	Low	Low Concern
Tu J. et al.	Low	Low	Low	Low	Low	Low Concern
Tuxunjiang P. et al.	Low	Low	Low	Low	Low	Low Concern
Wang B. et al.	Low	Low	Low	Low	Low	Low Concern
Wang G. et al.	Low	Low	Low	Unclear	Unclear	Low Concern
Wang H et al.	Low	Low	Low	Low	Low	Low Concern
Wang H. et al.	Low	Low	Low	Low	Low	Low Concern
Wang K. et al.	Low	Low	Low	Low	Low	Low Concern
Wang T. et al.	Low	Low	Low	Low	Low	Low Concern
Wang Y. et al.	Low	Low	Low	Low	Low	Low Concern
Xia X. et al.	Low	Low	Low	Unclear	Unclear	Low Concern
Xia X. et al.	Low	Low	Low	Low	Low	Low Concern
Xing L. et al.	Low	Low	Low	Low	Low	Low Concern
Xu W. et al.	Low	Low	Low	Low	Low	Low Concern
Xu X. et al.	Low	Low	Low	Low	Low	Low Concern
Yang H. et al.	Low	Low	Low	Low	Low	Low Concern
Yang Q. et al.	Low	Low	Low	Low	Low	Low Concern
Ye B. et al.	Low	Low	Low	Low	Low	Low Concern
Yin L. et al.	Low	Low	Low	Unclear	Unclear	Low Concern
Yin S. et al.	Low	Low	Low	Low	Low	Low Concern
Yonar A. et al.	Low	Low	Low	Low	Low	Low Concern
Zahoora U. et al.	Low	Low	Low	Unclear	Unclear	Low Concern
Zeng L. et al.	Low	Low	Low	Low	Low	Low Concern
Zeng Q. et al.	Low	Low	Low	Low	Low	Low Concern
Zhai D. et al.	Low	Low	Low	Low	Low	Low Concern
Zhao K. et al.	Low	Low	Low	Low	Low	Low Concern
Zhao K. et al.	Low	Low	Low	Low	Low	Low Concern
Zheng B. et al.	Low	Low	Low	Unclear	Unclear	Low Concern
Zhuang X. et al.	Low	Low	Low	Low	Low	Low Concern
